# Supplementary material for: Blood Chromium Levels and Their Association with Cardiovascular Diseases, Diabetes, and Depression: National Health and Nutrition Examination Survey (NHANES) 2015–2016
Source: Nutrients. 2022 Jun 28;14(13):2687. doi: 10.3390/nu14132687 (PMC9268404; doi:10.3390/nu14132687)
Supplement: Supplementary file 1 [file nutrients-14-02687-s001.zip]

Archive with 1 entries (1 files):
- nutrients-1777354-supplementary.pdf
